# Supplementary material for: Iloprost, a Prostacyclin Analogue, Alleviates Oxidative Stress and Improves Development of Parthenogenetic Porcine Embryos via Nrf2/Keap1 Signaling
Source: Antioxidants (Basel). 2025 Dec 12;14(12):1493. doi: 10.3390/antiox14121493 (PMC12729714; doi:10.3390/antiox14121493)
Supplement: Supplementary file 1 [file antioxidants-14-01493-s001.zip]

Archive with 1 entries (1 files):
- Supplemental data_Choi et al..pdf
